# Supplementary material for: Developing Nanodisc-ID for label-free characterizations of membrane proteins
Source: Commun Biol. 2021 Apr 30;4:514. doi: 10.1038/s42003-021-02043-y (PMC8087782; doi:10.1038/s42003-021-02043-y)
Supplement: Supplementary file 2 — Supplementary Data 1 [file 42003_2021_2043_MOESM2_ESM.xlsx]

## Sheet: fig 3
data for Fig.3A
		PC			PS			PI			PG			CL			PE
SYT	9	6	5	17	11	15	47	44	49	13	19	11	17	24	19	4	7	6
SecA	7	3	8	7	16	14	21	14	18	19	8	12	18	23	31	6	8	4
Cpx	4	8	7	3	11	8	9	15	10	12	8	6	9	10	16	3	7	6
EIIA	5	4	4	9	7	6	11	7	8	8	6	5	6	13	9	7	3	5
GST	4	3	3	4	5	5	5	4	6	4	3	6	3	6	5	5	3	4
data for fig. 3B
		SecA			syt1			cpx			EIIA
0	0	0	0	0	0	0	0	0	0	0	0	0
1	0	1	0	2	1	0
2				3	2	2
4	2	1	1	6	3	2
6				13	8	9
8	4	2	1	16	11	17	0	0	0	0	0	1
10				21	14	18
12				28	25	29
14				31	33	28
16	8	4	7	34	35	39
20				36	31	41
30				39	33	42
40	16	11	14	43	45	39	0	0	0	0	0	0
60				41	37	43
80				44	45	42
100	29	24	26
200
300	35	33	31				1	2	0
400							2	1	1
600	38	35	41				2	1	3	0	0	1
800	45	42	47				1	2	2	2	1	1
1000	49	48	46				2	1	4	1	2	4
2000	48	47	43				4	2	1	2	2	1
4000							9	5	4	2	1	3
6000							11	7	13	1	2	4
8000							14	12	11	3	2	2
10000							17	13	16	3	1	1
20000							19	14	21	5	3	2
40000							23	27	19	9	6	11
60000							21	23	31	11	7	14
80000										13	10	15
100000										17	11	18

## Sheet: fig5
fig. 5A																fig. 5B
		without AMPPNP			with AMPPNP													without syt1			with syt1
0	0	0	0	0	0	0										0	0	0	0	0	0	0
1	0	0	1	0	2	1										1
2	1	0	0	1	1	4										2
4	0	0	0	1	0	3										4	1	0	1
6				1	4	6										6				0	0	0
8	0	0	0	3	2	4										8	1	0	1	1	1	0
10				7	5	8										10				0	1	1
12				8	9	12										12	0	0	3	0	3	2
14	1	0	0	8	11	14										14				2	3	3
16				13	16	15										16	2	1	3	6	3	2
20	1	2	0	17	15	18										20				5	3	7
22				24	22	26										22	0	0	1	9	7	12
40	0	2	1	25	27	28										40				11	10	13
60				31	33	37										60	2	1	1	12	8	13
80	2	0	1	35	36	32										80	1	2	1	19	16	21
100				37	34	39										100	2	0	0	22	18	23
200	1	2	2	36	39	37										200	2	1	1	24	22	28
300				35	38	36										300	3	2	2	28	23	20
400	0	0	2	31	37	39										400	4	2	1	33	29	30
600	2	1	3	34	35	38										600	7	3	4	31	34	27
800	4	6	3													800	5	8	7	29	25	32
1000	6	8	5													1000	9	6	10	33	34	29
2000	7	9	10													2000	11	8	9	28	29	33
4000	9	5	8													4000	13	11	8	30	36	31
6000	12	8	13													6000	17	13	16
8000	16	12	14													8000	21	18	15
10000	21	18	23													10000	24	26	18
20000	24	22	19													20000	23	19	22
40000	28	26	19													40000	22	20	18
60000	33	27	36													60000	25	23	20
80000	37	35	38													80000	21	26	23
100000	35	34	31													100000	22	20	24
